# Supplementary material for: Mps1 Phosphorylates Its N-Terminal Extension to Relieve Autoinhibition and Activate the Spindle Assembly Checkpoint
Source: Curr Biol. 2018 Mar 19;28(6):872–883.e5. doi: 10.1016/j.cub.2018.02.002 (PMC5863767; doi:10.1016/j.cub.2018.02.002)
Supplement: Table S1. MS/MS Identification of Cross-Linked Peptides from Mps1-WT, Related to Figure 5 [file mmc2.xls]

## Sheet: Mps1_wt_noGST
peptide1	peptide_position1	pep1_link_pos	peptide2	peptide_position2	pep2_link_pos	autovalidated
ELTIDSIMoxNKVR	9	9	TKQSCcmPFGR	264	1	TRUE
ELTIDSIMNKVR	9	9	TKQSCcmPFGR	264	1	TRUE
ELTIDSIMoxNKVR	9	9	GQTTKAR	232	4	TRUE
ELTIDSIMNKVR	9	9	GQTTKAR	232	4	TRUE
ELTIDSIMoxNKVR	9	9	GQTTKAR	232	4	TRUE
ELTIDSIMoxNKVR	9	9	GQTTKAR	232	4	TRUE
ELTIDSIMNKVR	9	9	GQTTKAR	232	4	TRUE
ELTIDSIMoxNKVR	9	9	NLNLQKK	185	5	TRUE
ELTIDSIMoxNKVR	9	9	NLNLQKK	185	5	TRUE
VRDIKNK	19	4	KVNTEQK	414	0	TRUE
VRDIKNK	19	4	ANCcmKK	136	3	TRUE
DIKNK	21	2	ANCcmKK	136	3	TRUE
DIKNK	21	2	ANCcmKK	136	3	TRUE
LEKNSVPLSDALLNK	71	2	GQTTKAR	232	4	TRUE
LEKNSVPLSDALLNK	71	2	QLLSEEEKK	192	7	TRUE
LEKNSVPLSDALLNK	71	2	QLLSEEEKK	192	7	TRUE
YSQAIEALPPDKYGQNESFAR	90	11	TKQSCcmPFGR	264	1	TRUE
YSQAIEALPPDKYGQNESFAR	90	11	TKQSCcmPFGR	264	1	TRUE
FAELKAIQEPDDAR	115	4	GQTTKAR	232	4	TRUE
FAELKAIQEPDDAR	115	4	VRDIKNK	19	4	TRUE
FAELKAIQEPDDARDYFQMAR	115	4	VRDIKNK	19	4	TRUE
FAELKAIQEPDDARDYFQMoxAR	115	4	VRDIKNK	19	4	TRUE
ANCcmKK	136	3	CcmCcmLKR	769	3	TRUE
SKQLLQK	161	1	NLNLQKK	185	5	TRUE
QLLQKAVER	163	4	KVNTEQK	414	0	TRUE
QLLQKAVER	163	4	NLNLQKK	185	5	TRUE
NLNLQKK	185	5	DPKQR	774	2	TRUE
NLNLQKK	185	5	DPKQR	774	2	TRUE
NLNLQKK	185	5	LQQHSDKIIR	577	6	TRUE
NLNLQKK	185	5	KVNTEQK	414	0	TRUE
NLNLQKK	185	5	QTNKTK	260	3	TRUE
NLNLQKK	185	5	NLNLQKK	185	5	TRUE
NLNLQKK	185	5	NLNLQKK	185	5	TRUE
NLNLQKK	185	5	SKQLLQK	161	1	TRUE
KQLLSEEEKK	191	0	KVNTEQK	414	0	TRUE
KQLLSEEEKK	191	0	TKQSCcmPFGR	264	1	TRUE
KQLLSEEEK	191	0	GQTTKAR	232	4	TRUE
KQLLSEEEKK	191	0	GQTTKAR	232	4	TRUE
KQLLSEEEKK	191	0	GQTTKAR	232	4	TRUE
KQLLSEEEKK	191	0	QLLQKAVER	163	4	TRUE
QLLSEEEKK	192	7	NLNLQKK	185	5	TRUE
QLLSEEEKK	192	7	NLNLQKK	185	5	TRUE
NNSCcmDSR	225	2	GQTTKAR	232	4	TRUE
NNSCcmDSR	225	2	GQTTKAR	232	4	TRUE
NNSCcmDSR	225	2	NLNLQKK	185	5	TRUE
GQTTKAR	232	4	TFEKKR	848	3	TRUE
GQTTKAR	232	4	CcmCcmLKR	769	3	TRUE
GQTTKAR	232	4	LQQHSDKIIR	577	6	TRUE
GQTTKAR	232	4	LQQHSDKIIR	577	6	TRUE
GQTTKAR	232	4	KQIYAIK	546	0	TRUE
GQTTKAR	232	4	KQIYAIK	546	0	TRUE
GQTTKAR	232	4	WFDPKSICcmK	443	4	TRUE
GQTTKAR	232	4	NKTESSLLAK	357	1	TRUE
GQTTKAR	232	4	SVQNSHFKEPLVSDEK	328	7	TRUE
GQTTKAR	232	4	NLKSVQNSHFK	325	2	TRUE
GQTTKAR	232	4	NNSCcmDSR	225	2	TRUE
GQTTKAR	232	4	KQLLSEEEKK	191	0	TRUE
GQTTKAR	232	4	KQLLSEEEKK	191	0	TRUE
GQTTKAR	232	4	KQLLSEEEKK	191	0	TRUE
GQTTKAR	232	4	KQLLSEEEKK	191	0	TRUE
GQTTKAR	232	4	NLNLQKK	185	5	TRUE
GQTTKAR	232	4	NLNLQKK	185	5	TRUE
GQTTKAR	232	4	VRDIKNK	19	4	TRUE
GQTTKAR	232	4	VRDIKNK	19	4	TRUE
GQTTKAR	232	4	ELTIDSIMoxNKVR	9	9	TRUE
FLYGENMoxPPQDAEIGYR	239	2	GQTTKAR	232	4	TRUE
TKQSCcmPFGR	264	1	KSIDPWER	616	0	TRUE
TKQSCcmPFGR	264	1	LQQHSDKIIR	577	6	TRUE
TKQSCcmPFGR	264	1	KVNTEQK	414	0	TRUE
TKQSCcmPFGR	264	1	KVNTEQK	414	0	TRUE
TKQSCcmPFGR	264	1	NLKSVQNSHFK	325	2	TRUE
TKQSCcmPFGR	264	1	GQTTKAR	232	4	TRUE
TKQSCcmPFGR	264	1	GQTTKAR	232	4	TRUE
TKQSCcmPFGR	264	1	GQTTKAR	232	4	TRUE
TKQSCcmPFGR	264	1	KQLLSEEEKK	191	0	TRUE
TKQSCcmPFGR	264	1	NLNLQKK	185	5	TRUE
TKQSCcmPFGR	264	1	NLNLQKK	185	5	TRUE
VPVNLLNSPDCcmDVKTDDSVVPCcmFMoxKR	273	24	TKQSCcmPFGR	264	1	TRUE
TDDSVVPCcmFMoxKR	287	10	NLKSVQNSHFK	325	2	TRUE
TDDSVVPCcmFMKR	287	10	NLKSVQNSHFK	325	2	TRUE
TDDSVVPCcmFMKR	287	10	NLKSVQNSHFK	325	2	TRUE
TDDSVVPCcmFMKR	287	10	TKQSCcmPFGR	264	1	TRUE
TDDSVVPCcmFMoxKR	287	10	TKQSCcmPFGR	264	1	TRUE
TDDSVVPCcmFMoxKR	287	10	TKQSCcmPFGR	264	1	TRUE
TDDSVVPCcmFMoxKR	287	10	TKQSCcmPFGR	264	1	TRUE
TDDSVVPCcmFMKR	287	10	GQTTKAR	232	4	TRUE
TDDSVVPCcmFMoxKR	287	10	NLNLQKK	185	5	TRUE
DLVVPGSKPSGNDSCcmELR	307	7	NLKSVQNSHFKEPLVSDEK	325	2	TRUE
DLVVPGSKPSGNDSCcmELR	307	7	NLKSVQNSHFK	325	2	TRUE
NLKSVQNSHFK	325	2	KVNTEQK	414	0	TRUE
NLKSVQNSHFK	325	2	KVNTEQK	414	0	TRUE
NLKSVQNSHFK	325	2	KVNTEQK	414	0	TRUE
NLKSVQNSHFKEPLVSDEK	325	2	KVNTEQK	414	0	TRUE
NLKSVQNSHFK	325	2	QTNKTK	260	3	TRUE
NLKSVQNSHFK	325	2	GQTTKAR	232	4	TRUE
NLKSVQNSHFK	325	2	KQLLSEEEKK	191	0	TRUE
NLKSVQNSHFK	325	2	KQLLSEEEKK	191	0	TRUE
NLKSVQNSHFK	325	2	NLNLQKK	185	5	TRUE
NLKSVQNSHFKEPLVSDEK	325	2	NLNLQKK	185	5	TRUE
NLKSVQNSHFK	325	2	DIKNK	21	2	TRUE
SVQNSHFKEPLVSDEK	328	7	KVNTEQK	414	0	TRUE
SVQNSHFKEPLVSDEK	328	7	NKTESSLLAK	357	1	TRUE
NKTESSLLAK	357	1	KVNTEQK	414	0	TRUE
NKTESSLLAK	357	1	NLKSVQNSHFK	325	2	TRUE
NKTESSLLAK	357	1	NLKSVQNSHFK	325	2	TRUE
NKTESSLLAK	357	1	GQTTKAR	232	4	TRUE
NKTESSLLAK	357	1	NLNLQKK	185	5	TRUE
NKTESSLLAK	357	1	NLNLQKK	185	5	TRUE
LEETKEYQEPEVPESNQK	367	4	NLKSVQNSHFK	325	2	TRUE
QWQSKR	385	4	TKQSCcmPFGR	264	1	TRUE
KSECcmINQNPAASSNHWQIPELAR	391	0	KSYWK	624	0	TRUE
KSECcmINQNPAASSNHWQIPELAR	391	0	KVNTEQK	414	0	TRUE
KSECcmINQNPAASSNHWQIPELAR	391	0	KVNTEQK	414	0	TRUE
KSECcmINQNPAASSNHWQIPELAR	391	0	KVNTEQK	414	0	TRUE
KSECcmINQNPAASSNHWQIPELAR	391	0	KVNTEQK	414	0	TRUE
KSECcmINQNPAASSNHWQIPELAR	391	0	EYQEPEVPESNQKQWQSK	372	12	TRUE
KSECcmINQNPAASSNHWQIPELAR	391	0	DLVVPGSKPSGNDSCcmELR	307	7	TRUE
KSECcmINQNPAASSNHWQIPELAR	391	0	DLVVPGSKPSGNDSCcmELR	307	7	TRUE
KSECcmINQNPAASSNHWQIPELAR	391	0	DLVVPGSKPSGNDSCcmELR	307	7	TRUE
KVNTEQK	414	0	DPKQR	774	2	TRUE
KVNTEQK	414	0	CcmCcmLKR	769	3	TRUE
KVNTEQK	414	0	SKISPK	708	1	TRUE
KVNTEQK	414	0	QWQSKR	385	4	TRUE
KVNTEQK	414	0	QWQSKR	385	4	TRUE
KVNTEQK	414	0	GQTTKAR	232	4	TRUE
KVNTEQK	414	0	GQTTKAR	232	4	TRUE
HTTFEQPVFSVSK	421	2	KVNTEQK	414	0	TRUE
HTTFEQPVFSVSKQSPPISTSK	421	12	KVNTEQK	414	0	TRUE
HTTFEQPVFSVSK	421	11	KVNTEQK	414	0	TRUE
WFDPKSICcmK	443	4	LQQHSDKIIR	577	6	TRUE
WFDPKSICcmK	443	4	GQTTKAR	232	4	TRUE
WFDPKSICcmK	443	4	GQTTKAR	232	4	TRUE
WFDPKSICcmK	443	4	NLNLQKK	185	5	TRUE
SICcmK	448	0	KSYWK	624	0	TRUE
SICcmKTPSSNTLDDYMSCcmFR	448	3	IYSILKQIGSGGSSK	523	5	TRUE
IYSILKQIGSGGSSK	523	5	KSIDPWER	616	0	TRUE
IYSILKQIGSGGSSK	523	5	KQIYAIK	546	0	TRUE
IYSILKQIGSGGSSK	523	5	VFQVLNEKK	538	7	TRUE
IYSILKQIGSGGSSK	523	5	VFQVLNEKK	538	7	TRUE
IYSILKQIGSGGSSK	523	5	VFQVLNEKK	538	7	TRUE
IYSILKQIGSGGSSK	523	5	KVNTEQK	414	0	TRUE
IYSILKQIGSGGSSK	523	5	GQTTKAR	232	4	TRUE
QIGSGGSSKVFQVLNEK	529	8	KSIDPWER	616	0	TRUE
QIGSGGSSKVFQVLNEK	529	8	KQIYAIK	546	0	TRUE
QIGSGGSSKVFQVLNEK	529	8	KQIYAIK	546	0	TRUE
VFQVLNEKK	538	7	DPKQR	774	2	TRUE
VFQVLNEKK	538	7	CcmCcmLKR	769	3	TRUE
VFQVLNEKK	538	7	SKISPK	708	1	TRUE
VFQVLNEKK	538	7	VFQVLNEKK	538	7	TRUE
VFQVLNEKK	538	7	KVNTEQK	414	0	TRUE
VFQVLNEKK	538	7	TKQSCcmPFGR	264	1	TRUE
VFQVLNEKK	538	7	GQTTKAR	232	4	TRUE
VFQVLNEKK	538	7	NLNLQKK	185	5	TRUE
VFQVLNEKK	538	7	DIKNK	21	2	TRUE
VFQVLNEKK	538	7	ELTIDSIMNKVR	9	9	TRUE
KQIYAIK	546	0	DPKQR	774	2	TRUE
KQIYAIK	546	0	DPKQR	774	2	TRUE
KQIYAIK	546	0	DPKQR	774	2	TRUE
KQIYAIK	546	0	DPKQR	774	2	TRUE
KQIYAIK	546	0	SKISPK	708	1	TRUE
KQIYAIK	546	0	KSYWK	624	0	TRUE
KQIYAIK	546	0	TKQSCcmPFGR	264	1	TRUE
KQIYAIK	546	0	DIKNK	21	2	TRUE
NEIAYLNKLQQHSDK	569	7	DPKQR	774	2	TRUE
NEIAYLNKLQQHSDK	569	7	SKISPK	708	1	TRUE
NEIAYLNKLQQHSDK	569	7	KSYWK	624	0	TRUE
NEIAYLNKLQQHSDK	569	7	KSYWK	624	0	TRUE
NEIAYLNKLQQHSDK	569	7	KSIDPWER	616	0	TRUE
NEIAYLNKLQQHSDK	569	7	KSIDPWER	616	0	TRUE
NEIAYLNKLQQHSDK	569	7	KSIDPWER	616	0	TRUE
NEIAYLNKLQQHSDK	569	7	KQIYAIK	546	0	TRUE
NEIAYLNKLQQHSDK	569	7	KQIYAIK	546	0	TRUE
NEIAYLNKLQQHSDK	569	7	KVNTEQK	414	0	TRUE
NEIAYLNKLQQHSDK	569	7	KVNTEQK	414	0	TRUE
NEIAYLNKLQQHSDK	569	7	KVNTEQK	414	0	TRUE
NEIAYLNKLQQHSDK	569	7	GQTTKAR	232	4	TRUE
LQQHSDKIIR	577	6	SKISPK	708	1	TRUE
LQQHSDKIIR	577	6	KQIYAIK	546	0	TRUE
LQQHSDKIIR	577	6	KQIYAIK	546	0	TRUE
LQQHSDKIIR	577	6	KQIYAIK	546	0	TRUE
LQQHSDKIIR	577	6	VFQVLNEKK	538	7	TRUE
LQQHSDKIIR	577	6	KVNTEQK	414	0	TRUE
LQQHSDKIIR	577	6	NLNLQKK	185	5	TRUE
LQQHSDKIIR	577	6	DIKNK	21	2	TRUE
KSIDPWER	616	0	LQQHSDKIIR	577	6	TRUE
KSIDPWER	616	0	KQIYAIK	546	0	TRUE
KSIDPWER	616	0	GQTTKAR	232	4	TRUE
KSIDPWER	616	0	GQTTKAR	232	4	TRUE
KSIDPWER	616	0	GQTTKAR	232	4	TRUE
KSIDPWER	616	0	GQTTKAR	232	4	TRUE
KSIDPWER	616	0	GQTTKAR	232	4	TRUE
KSIDPWER	616	0	GQTTKAR	232	4	TRUE
KSYWK	624	0	DPKQR	774	2	TRUE
KSYWK	624	0	KQIYAIK	546	0	TRUE
KSYWK	624	0	VFQVLNEKK	538	7	TRUE
KSYWK	624	0	GQTTKAR	232	4	TRUE
KSYWK	624	0	NLNLQKK	185	5	TRUE
KSYWK	624	0	ANCcmKK	136	3	TRUE
SKSK	706	1	RDPKQR	773	3	TRUE
CcmCcmLKR	769	3	VFQVLNEKK	538	7	TRUE
CcmCcmLKR	769	3	NLNLQKK	185	5	TRUE
RDPKQR	773	3	ENGKSK	702	3	TRUE
RDPKQR	773	3	GQTTKAR	232	4	TRUE
DPKQR	774	2	TFEKK	848	3	TRUE
DPKQR	774	2	CcmCcmLKR	769	3	TRUE
DPKQR	774	2	CcmCcmLKR	769	3	TRUE
DPKQR	774	2	KSYWK	624	0	TRUE
GTTEEMoxK	803	1	ISIPELLAHPYVQIQTHPVNQMoxAK	779	15	TRUE
