# Supplementary material for: Mps1 Phosphorylates Its N-Terminal Extension to Relieve Autoinhibition and Activate the Spindle Assembly Checkpoint
Source: Curr Biol. 2018 Mar 19;28(6):872–883.e5. doi: 10.1016/j.cub.2018.02.002 (PMC5863767; doi:10.1016/j.cub.2018.02.002)
Supplement: Table S2. MS/MS Identification of Cross-Linked Peptides from Mps1-KD, Related to Figure 5 [file mmc3.xls]

## Sheet: Mps1 kd_cross-linked peptides .
peptide1	peptide_position1	pep1_link_pos	peptide2	peptide_position2	pep2_link_pos
ELTIDSIMoxNKVR	9	9	KVNTEQK	414	0
ELTIDSIMoxNKVR	9	9	TKQSCcmPFGR	264	1
ELTIDSIMoxNKVR	9	9	TKQSCcmPFGR	264	1
ELTIDSIMoxNKVR	9	9	GQTTKAR	232	4
ELTIDSIMoxNKVR	9	9	GQTTKAR	232	4
ELTIDSIMoxNKVR	9	9	GQTTKAR	232	4
ELTIDSIMoxNKVR	9	9	GQTTKAR	232	4
FKNEDLTDELSLNK	26	1	GQTTKAR	232	4
FKNEDLTDELSLNK	26	1	NLNLQKK	185	5
FKNEDLTDELSLNK	26	1	FAELKAIQEPDDAR	115	4
YSQAIEALPPDKYGQNESFAR	90	11	TKQSCcmPFGR	264	1
ANCcmKK	136	3	DIKNK	21	2
ANCcmKK	136	3	VRDIKNK	19	4
SKQLLQK	161	1	GQTTKAR	232	4
QLLQKAVER	163	4	GQTTKAR	232	4
NLNLQKK	185	5	LQQHSDKIIR	577	6
NLNLQKK	185	5	KVNTEQK	414	0
NLNLQKK	185	5	NKTESSLLAK	357	1
NLNLQKK	185	5	SVQNSHFKEPLVSDEK	328	7
NLNLQKK	185	5	GQTTKAR	232	4
NLNLQKK	185	5	QLLSEEEKK	192	7
NLNLQKK	185	5	SKQLLQK	161	1
NLNLQKK	185	5	VRDIKNK	19	4
KQLLSEEEKK	191	0	DPKQR	774	2
KQLLSEEEKK	191	0	KVNTEQK	414	0
KQLLSEEEKK	191	0	NKTESSLLAK	357	1
KQLLSEEEKK	191	0	NKTESSLLAK	357	1
KQLLSEEEKK	191	8	NKTESSLLAK	357	1
KQLLSEEEKK	191	0	GQTTKAR	232	4
KQLLSEEEKK	191	0	GQTTKAR	232	4
KQLLSEEEKK	191	0	GQTTKAR	232	4
KQLLSEEEKK	191	0	SKQLLQK	161	1
KQLLSEEEKK	191	0	DIKNK	21	2
QLLSEEEKK	192	7	NLNLQKK	185	5
QLLSEEEKK	192	7	NLNLQKK	185	5
NNSCcmDSR	225	2	GQTTKAR	232	4
GQTTKAR	232	4	KSYWK	624	0
GQTTKAR	232	4	KQIYAIK	546	0
GQTTKAR	232	4	KQIYAIK	546	0
GQTTKAR	232	4	VFQVLNEKK	538	7
GQTTKAR	232	4	NKTESSLLAK	357	1
GQTTKAR	232	4	TKQSCcmPFGR	264	1
GQTTKAR	232	4	KQLLSEEEKK	191	0
GQTTKAR	232	4	KQLLSEEEKK	191	0
GQTTKAR	232	4	KQLLSEEEKK	191	0
GQTTKAR	232	4	NLNLQKK	185	5
GQTTKAR	232	4	FAELKAIQEPDDAR	115	4
TKQSCcmPFGR	264	1	KVNTEQK	414	0
TKQSCcmPFGR	264	1	KVNTEQK	414	0
TKQSCcmPFGR	264	1	NKTESSLLAK	357	1
TKQSCcmPFGR	264	1	SVQNSHFKEPLVSDEK	328	7
TKQSCcmPFGR	264	1	TDDSVVPCcmFMoxKR	287	10
TKQSCcmPFGR	264	1	GQTTKAR	232	4
TKQSCcmPFGR	264	1	NLNLQKK	185	5
TKQSCcmPFGR	264	1	NLNLQKK	185	5
TDDSVVPCcmFMoxKR	287	10	TKQSCcmPFGR	264	1
TDDSVVPCcmFMoxKR	287	10	GQTTKAR	232	4
DLVVPGSKPSGNDSCcmELR	307	7	NLKSVQNSHFK	325	2
DLVVPGSKPSGNDSCcmELR	307	7	NLKSVQNSHFK	325	2
NLKSVQNSHFK	325	2	DPKQR	774	2
NLKSVQNSHFK	325	2	KVNTEQK	414	0
NLKSVQNSHFK	325	2	NKTESSLLAK	357	1
NLKSVQNSHFK	325	2	SECcmR	303	0
NLKSVQNSHFK	325	2	GQTTKAR	232	4
NLKSVQNSHFK	325	2	GQTTKAR	232	4
NLKSVQNSHFKEPLVSDEK	325	2	GQTTKAR	232	4
NLKSVQNSHFKEPLVSDEK	325	2	GQTTKAR	232	4
NLKSVQNSHFK	325	2	KQLLSEEEKK	191	0
NLKSVQNSHFK	325	2	NLNLQKK	185	5
NLKSVQNSHFKEPLVSDEK	325	2	NLNLQKK	185	5
NLKSVQNSHFKEPLVSDEK	325	2	NLNLQKK	185	5
SVQNSHFKEPLVSDEK	328	7	KVNTEQK	414	0
SVQNSHFKEPLVSDEK	328	7	NKTESSLLAK	357	1
SVQNSHFKEPLVSDEK	328	7	NKTESSLLAK	357	1
SVQNSHFKEPLVSDEK	328	7	NKTESSLLAK	357	1
SVQNSHFKEPLVSDEK	328	7	NKTESSLLAK	357	1
SVQNSHFKEPLVSDEK	328	7	DLVVPGSKPSGNDSCcmELR	307	7
SVQNSHFKEPLVSDEK	328	7	GQTTKAR	232	4
NKTESSLLAK	357	1	KVNTEQK	414	0
NKTESSLLAK	357	1	NLKSVQNSHFK	325	2
NKTESSLLAK	357	1	GQTTKAR	232	4
NKTESSLLAK	357	1	NLNLQKK	185	5
QWQSKR	385	4	SECcmR	303	0
KSECcmINQNPAASSNHWQIPELAR	391	0	KVNTEQK	414	0
KSECcmINQNPAASSNHWQIPELAR	391	0	KVNTEQK	414	0
KVNTEQK	414	0	DPKQR	774	2
KVNTEQK	414	0	SKISPK	708	1
KVNTEQK	414	0	QWQSKR	385	4
KVNTEQK	414	0	NKTESSLLAK	357	1
KVNTEQK	414	0	GQTTKAR	232	4
KVNTEQK	414	0	GQTTKAR	232	4
HTTFEQPVFSVSKQSPPISTSK	421	12	KVNTEQK	414	0
HTTFEQPVFSVSK	421	2	KVNTEQK	414	0
HTTFEQPVFSVSK	421	2	KVNTEQK	414	0
IYSILKQIGSGGSSK	523	5	DPKQR	774	2
IYSILKQIGSGGSSK	523	5	VFQVLNEKK	538	7
IYSILKQIGSGGSSK	523	5	KVNTEQK	414	0
IYSILKQIGSGGSSK	523	5	GQTTKAR	232	4
VFQVLNEKK	538	7	LQQHSDKIIR	577	6
VFQVLNEKK	538	7	GQTTKAR	232	4
VFQVLNEKK	538	7	NLNLQKK	185	5
KQIYAIK	546	0	DPKQR	774	2
KQIYAIK	546	0	KSYWK	624	0
KQIYAIK	546	0	QIGSGGSSKVFQVLNEK	529	8
NEIAYLNKLQQHSDK	569	7	KSIDPWER	616	0
NEIAYLNKLQQHSDK	569	7	KSIDPWER	616	0
NEIAYLNKLQQHSDK	569	7	KQIYAIK	546	0
NEIAYLNKLQQHSDK	569	7	KVNTEQK	414	0
LQQHSDKIIR	577	6	SKISPK	708	1
LQQHSDKIIR	577	6	KQIYAIK	546	0
LQQHSDKIIR	577	6	KQIYAIK	546	0
LQQHSDKIIR	577	6	GQTTKAR	232	4
KKSIDPWER	615	0	SYWK	625	0
SKISPK	708	1	RDPKQR	773	3
CcmCcmLKR	769	3	DPKQR	774	2
CcmCcmLKR	769	3	SKISPK	708	1
CcmCcmLKR	769	3	GQTTKAR	232	4
DPKQR	774	2	SKISPK	708	1
DPKQR	774	2	KSYWK	624	0
DPKQR	774	2	KSIDPWER	616	0
DPKQR	774	2	LQQHSDKIIR	577	6
DPKQR	774	2	KQIYAIK	546	0
DPKQR	774	2	NLNLQKK	185	5
ISIPELLAHPYVQIQTHPVNQMoxAK	779	10	GTTEEMoxK	803	1
